# Supplementary material for: Effects of Mulching and Nitrogen on Soil Nitrate-N Distribution, Leaching and Nitrogen Use Efficiency of Maize (Zea mays L.)
Source: PLoS One. 2016 Aug 25;11(8):e0161612. doi: 10.1371/journal.pone.0161612 (PMC4999137; doi:10.1371/journal.pone.0161612)
Supplement: S1 File — (XLS) [file pone.0161612.s001.xls]

## Sheet: Soil water content
			2012								2013
				CK	MN0	BN1	MN1	BN2	MN2		CK	MN0	BN1	MN1	BN2	MN2
		31 days after sowing	0cm							20 days after sowing
			10cm	17.9338	17.5405	17.522	18.2177	17.1768	17.2717		17.3919	18.1152	17.331	17.9938	17.0434	17.5458
			20cm	17.5013	17.0515	16.3594	16.3916	17.38	17.64		17.3607	17.3207	16.8097	17.0058	17.025	17.435
			30cm	17.5937	15.5685	16.3966	16.7146	17.38	16.59		17.2519	16.1443	16.4833	17.5123	17.46	17.64
			40cm	16.6285	15.2421	15.5206	16.3623	17.5908	18.8475		17.2493	17.3411	17.2003	17.8462	18.4854	19.4787
			50cm	16.1314	16.7138	16.646	17.1391	17.38	17.79		17.0757	17.1819	17.778	18.0543	17.845	17.635
			60cm	16.91	16.9029	15.7037	16.1029	15.98	17.397		16.835	17.2315	16.2118	16.7965	16.82	17.3685
			70cm	16.55	15.44	16.12	16.88	14.78	16.3918		16.05	16.18	15.58	16.5	15.45	17.1509
			80cm	15.6792	14.9899	15.23	15.69	15.9977	15.68		15.5996	15.225	15.72	16.105	16.6638	15.95
			90cm	15.5682	14.3864	14.7908	14.8339	15.6634	15.9		14.9491	15.3782	15.2304	15.042	12.9367	15.595
			100cm	14.9081	13.1162	15.6265	15.8101	14.282	16.3		15.3646	13.8331	16.0333	15.72	15.216	16.39
			2012								2013
				CK	MN0	BN1	MN1	BN2	MN2		CK	MN0	BN1	MN1	BN2	MN2
		68 days after sowing	0cm							53 days after sowing
			10cm	17.8093	20.87	20.0902	21.03	19.24	20.66		18.36	21	18.54	19.65	17.89	20.14
			20cm	19.27	21.22	20.7378	20.47	20.6075	20.89		18.91	19.5	17.65	20.12	18.24	21.22
			30cm	20.34	22.34	19.9916	20.69	20.47	22.1		19.24	19.8	19.24	19.54	18.36	23.35
			40cm	18.54	20.18	19.6429	21.67	20.17	22.56		20.14	19.22	18.41	22.37	19.24	20.34
			50cm	21.0428	20.03	18.1984	20.79	20.15	21.38		19.37	20.57	19.35	20.96	20.17	19.54
			60cm	20.7205	21.78	17.9964	19.68	19.24	21.67		18.79	21.47	21.22	19.71	19.34	20.17
			70cm	19.91	20.11	19.1547	19.56	19.57	20.39		19.2	19.57	21.57	18.59	21.06	19.12
			80cm	19.1	19.68	19.2971	19.22	19.41	20.11		17.68	18.75	20.74	20.27	20.14	18.57
			90cm	19.5744	19.24	18.54	19.67	19.24	19.68		18.64	17.89	19.27	18.38	19.68	19.64
			100cm	17.8499	19.02	15.4989	18.88	18.67	19.57		17.53	19.54	20.14	17.89	19.24	18.67
			2012								2013
				CK	MN0	BN1	MN1	BN2	MN2		CK	MN0	BN1	MN1	BN2	MN2
		105 days after sowing	0cm							88 days after sowing
			10cm	18.9069	20.8801	20.5	23.5962	17.5	23.1315		18.5	24.7764	17.3	20.8801	19.89	25.59
			20cm	16.9533	20.1392	20.7	22.8472	20.9	20.6075		19.1	22.356	19.7	20.1392	19.6	21.6757
			30cm	16.7018	20.2446	20.3	19.9117	18.5	19.9018		18.3	19.411	16.6	20.2446	20	20.6063
			40cm	19.6295	22.1539	18.9	22.7245	18.7	21.5656		20.8	22.4835	17.8	22.1539	21.2	21.8678
			50cm	17.5728	23.3622	21.6	23.5867	19.4	22.0335		21	21.8305	18.1	23.3622	22.2	21.225
			60cm	18.6259	22.0147	25	23.3875	19.8	22.3193		20.4	22.4502	18.6	22.0147	20.8	20.9017
			70cm	21.2082	22.4553	20.2	22.6725	18	22.1325		20.9	22.8857	18.9	22.4553	18.1	22.5812
			80cm	17.3101	24.0717	22.4	23.7564	19.1	21.9969		18.98	22.0826	18.5	24.0717	20.6	23.3195
			90cm	17.6392	24.0817	21.5	23.4284	19.7	19.8		18.74	21.8696	18.8	24.0817	20.7	21.625
			100cm	18.4227	24.5631	17.5	23.5658	23.6	19.5		18.53	21.7774	19.65	24.5631	18.24	21.4926
			2012								2013
				CK	MN0	BN1	MN1	BN2	MN2		CK	MN0	BN1	MN1	BN2	MN2
		134 days after sowing	0cm							125 days after sowing
			10cm	17.3	20.1571	18.3	20.4885	18.7	21.7731		19.5	21.6231	18.6	21.1445	19.6	20.4885
			20cm	18.2	21.4217	18.4	21.504	16.7	21.1724		19.86	21.4197	19.33	22.9508	18.66	21.504
			30cm	19.6	21.1108	20.2	18.6831	18.8	17.7215		18.67	20.7098	19.68	17.5424	20.86	18.6831
			40cm	21.2	21.7913	21.8	19.6992	18.9	22.6658		19.65	20.7219	16.9	18.4946	19.42	19.6992
			50cm	20.6	20.7216	22.7	20.0318	19.2	19.8815		18.8	19.5389	18.65	18.4669	20.15	20.0318
			60cm	20.6	20.0092	21.7	20.1236	19.9	18.7181		18.8	19.9399	19.68	18.0738	19.65	20.1236
			70cm	19.7	19.8342	19.5	21.381	18.9	19.1252		22.1	19.4363	19	18.5076	18.75	21.381
			80cm	19.9	20.0476	18.8	21.3442	18.1	19.0003		20.8	19.4578	19.8	19.8514	20.11	21.3442
			90cm	20.1	19.9361	19.2	20.9442	19.6	18.4301		19.62	18.8256	20.11	17.7879	19.6	20.9442
			100cm	18.95	19.7804	19.36	21.0636	18.68	18.0796		18.96	18.4855	19.63	17.4343	17.54	21.0636
