# Supplementary material for: Effects of Mulching and Nitrogen on Soil Nitrate-N Distribution, Leaching and Nitrogen Use Efficiency of Maize (Zea mays L.)
Source: PLoS One. 2016 Aug 25;11(8):e0161612. doi: 10.1371/journal.pone.0161612 (PMC4999137; doi:10.1371/journal.pone.0161612)
Supplement: S2 File — (XLS) [file pone.0161612.s002.xls]

## Sheet: 苗期
处理	土层深度	NO3-N	NH4+N	处理	土层深度	NO3-N	NH4+N
MN1	20	0.809	0.302	LN1	20	0.728	0.231		80.9		72.8
	40	0.579	0.152		40	0.488	0.172		57.9		48.8
	60	0.375	0.208		60	0.3	0.146		37.5		30
	80	0.167	0.175		80	0.266	0.168		16.7		26.6
	100	0.27	0.138		100	0.291	0.166		27		29.1
MN2	20	0.851	0.187	LN2	20	0.884	0.149		85.1		88.4
	40	0.524	0.172		40	0.643	0.161		52.4		64.3
	60	0.254	0.16		60	0.303	0.161		25.4		30.3
	80	0.378	0.153		80	0.3	0.138		37.8		30
	100	0.308	0.144		100	0.338	0.151		30.8		33.8
MN3	20	1.073	0.257	LN3	20	1.814	0.209		107.3		181.4
	40	0.665	0.179		40	0.614	0.184		66.5		61.4
	60	0.403	0.165		60	0.304	0.165		40.3		30.4
	80	0.401	0.166		80	0.279	0.175		40.1		27.9
	100	0.361	0.151		100	0.226	0.239		36.1		22.6

## Sheet: 拔节期
处理	土层深度	NO3-N	NH4+N	处理	土层深度	NO3-N	NH4+N	处理	土层深度	NO3-N	NH4+N	处理	土层深度	NO3-N	NH4+N
MMN1	10	1.072	0.476	LLN1	10	1.032	0.347	MLN1	10	1.202	0.579	LMN1	10	0.941	0.568
	20	1.347	0.483		20	1.164	0.422		20	1.036	0.444		20	0.785	0.393
	30	0.865	0.437		30	0.831	0.443		30	0.945	0.457		30	0.848	0.363
	40	0.862	0.309		40	0.874	0.163		40	0.938	0.433		40	0.902	0.37
	50	0.91	0.474		50	0.717	0.384		50	1.038	0.312		50	0.761	0.466
	60	0.864	0.261		60	0.79	0.304		60	1.151	0.492		60	0.67	0.164
	70	0.907	0.371		70	0.795	0.295		70	0.88	0.321(1ml)		70	0.883	0.419
	80	0.878	0.3		80	0.77	0.454		80	0.826	0.45		80	0.875	0.305
MMN2	10	1.74	0.535	LLN2	10	1.189	0.451	MLN2	10	0.79	0.215	LMN2	10	1.089	0.361
	20	1.082	0.376		20	0.898	0.331(1ml)		20	0.878	0.351		20	0.858	0.17
	30	1.068	0.305		30	1.38	0.409		30	0.88	0.432		30	1.059	0.345
	40	0.966	0.431		40	1.018	0.342		40	0.855	0.3(1ml)		40	0.928	0.324
	50	0.91	0.409		50	0.824	0.274(1ml)		50	0.763	0.254		50	1.134	0.349
	60	0.776	0.286		60	0.763	0.405		60	0.701	0.392		60	0.974	0.251
	70	0.779	0.26		70	0.819	0.356		70	0.7	0.303(1ml)		70	1.266	0.489
	80	0.68	0.364		80	0.749	0.289		80	0.634	0.292		80	1.04	0.37
MMN3	10	1.178	0.503	LLN3	10	0.881	0.416	MLN3	10	1.118	0.42	LMN3	10	1.043	0.385
	20	1.241	0.347		20	1.173	0.488		20	0.955	0.445		20	1.148	0.321
	30	1.26	0.347		30	1.308	0.346		30	1.184	0.184		30	1.882	0.31
	40	1.242	0.316		40	1.22	0.453		40	1.829	0.37		40	1.286	0.492
	50	1.654	0.344		50	1.166	0.453		50	1.95	0.478		50	1.064	0.456
	60	1.257	0.263		60	0.786	0.42		60	1.34	0.424		60	0.884	0.476
	70	1.123	0.381		70	0.765	0.251		70	1.054	0.257		70	0.687	0.277
	80	0.124	0.239		80	0.749	0.247		80	0.984	0.262		80	0.742	0.312

## Sheet: 2012-MN0
		Horizontal distance (cm)
	Soil depth (cm)	-30	0	30
31 days after sowing	10	60.42	37.36	62.92
	20	54.23	30.12	56.73
	30	47.35	26.58	49.85
	40	39.88	17.24	42.38
	50	33.29	13.69	35.79
	60	28.15	9.67	30.65
	70	26.24	8.41	28.74
	80	24.89	17.35	23.39
	90	23.67	15.36	19.17
	100	16.78	14.89	16.28
		-30	0	30
68 days after sowing	10	44.5	30.12	40.57
	20	35.2	25.78	37.67
	30	31.6	22.34	39.45
	40	38.2	19.21	24.9
	50	21.55	16.71	39
	60	23.7	14.25	30.9
	70	15.85	16.24	21.2
	80	19.5	13.47	18.15
	90	16.75	16.74	12.95
	100	18.5	14.01	17.45
		-30	0	30
105 days after sowing	10	36.85	26.26	39.65
	20	27.8	24.24	41.1
	30	23.6	19.15	27.25
	40	25.9	17.45	21
	50	21.05	14.2	22.25
	60	12.25	15.3	23.75
	70	22.8	18.74	16.1
	80	13.95	12.1	19.95
	90	18.31	13.47	14.31
	100	15.5	15.17	15.11
		-30	0	30
134 days after sowing	10	20.15	15.8	18
	20	20.65	13.55	24.65
	30	23.9	16.2	11
	40	22.65	16.65	14.1
	50	16.65	8.3	15.05
	60	8.45	6.7	15.15
	70	14.45	7.8	8.55
	80	15.9	5.15	14.15
	90	8.9	6.57	12.38
	100	12.12	8.89	8.67

## Sheet: 2012-MN1
		Horizontal distance (cm)
	Soil depth (cm)	-30	0	30
31 days after sowing	10	108.913	72.92	105.29
	20	58.2609	66.73	55.79
	30	51.8841	49.85	45.5072
	40	38.5072	42.38	35.0725
	50	27.1014	45.79	29.8551
	60	26.5942	40.65	31.2319
	70	27.3913	38.74	30.942
	80	24.7826	33.39	29.2754
	90	27.38	29.17	28.15
	100	27.5	26.28	26.97
		-30	0	30
68 days after sowing	10	70.942	46.4493	71.2319
	20	56.0145	53.2609	54.8551
	30	60.942	45.1159	63.2609
	40	55.8696	48.6957	59.5652
	50	44.2754	45.2174	34.2029
	60	38.1159	36.6667	25.7246
	70	37.029	40.3623	31.8841
	80	36.8841	39.2029	30.3623
	90	34.8	36.9	35.72
	100	35.5	34.73	33.98
		-30	0	30
105 days after sowing	10	51.35	41.26	53.2
	20	47.05	39.24	46.25
	30	43.7	34.15	44.15
	40	30.35	28.67	31.4
	50	29.4	27.01	34.45
	60	25.3	23.55	21.4
	70	27.95	26.34	28.05
	80	29.15	27.1	35.75
	90	32.12	28.47	31.05
	100	35.26	30.17	32.33
		-30	0	30
134 days after sowing	10	30.85	25.8	31.15
	20	35.4	24.55	40.1
	30	22.15	22.2	26.4
	40	20.05	18.65	27.95
	50	22.95	21.56	31.1
	60	36.25	20.85	22.25
	70	22.2	21.06	25.6
	80	27.75	20.47	19.8
	90	26.84	23.12	25.5
	100	23.51	20.19	22.19

## Sheet: 2012-MN2
		Horizontal distance (cm)
	Soil depth (cm)	-30	0	30
31 days after sowing	10	115.12	76.35	108.45
	20	58.75	65.45	54.32
	30	42.4	57.85	47.3
	40	38.9	56.67	30.3
	50	25.4	44.57	31
	60	31.64	40.81	30.15
	70	25.43	40.79	33.8
	80	30.12	31.04	27.54
	90	26.14	26.78	29.64
	100	24.08	27.15	25.58
		-30	0	30
68 days after sowing	10	66.4493	40.942	77.6812
	20	73.2609	36.0145	65.0725
	30	53.1159	50.942	60.0725
	40	48.6957	45.8696	47.8261
	50	45.2174	44.2754	38.9855
	60	36.6667	38.1159	35.6522
	70	40.3623	37.029	39.4928
	80	39.2029	36.8841	41.2319
	90	36.47	34.27	38.9
	100	35.21	33.68	37.54
		-30	0	30
105 days after sowing	10	123.12	45.89	128.69
	20	74.25	42.38	72.34
	30	61.95	38.59	66.8841
	40	57.35	45.67	55.1449
	50	49.34	46.38	54.5652
	60	47.8986	41.23	46.6522
	70	43.3333	40.86	52.029
	80	37.8986	38.65	49.5652
	90	36.47	37.66	34.27
	100	35.21	34.25	33.68
		-30	0	30
134 days after sowing	10	42.7536	36.8841	44.4203
	20	35.942	34.8551	42.6812
	30	41.2319	31.9565	41.5942
	40	43.6957	33.9855	41.6667
	50	46.3768	35.8696	44.7101
	60	48.4058	38.1159	48.7971
	70	49.8551	43.7681	46.1159
	80	55.7971	46.1594	51.24
	90	43.68	38.67	46.21
	100	42.35	37.51	38.45

## Sheet: 2013-MN0
		Horizontal distance (cm)
	Soil depth (cm)	-30	0	30
20 days after sowing	10	32.54	28.69	38.65
	20	48.99	32.31	50.15
	30	40.43	29.58	47.63
	40	39.88	23.42	42.38
	50	24.57	14.77	28.7
	60	19.6	19.5	30.65
	70	26.24	15.34	28.74
	80	24.89	17.35	23.39
	90	14.15	18.15	8.96
	100	6.8	8.4	9.67
		-30	0	30
53 days after sowing	10	28.97	10.64	31.24
	20	29.75	13.28	33.65
	30	27.65	6.62	27.21
	40	25.8	7.48	26.3
	50	33.56	4.34	23.21
	60	27.62	5.8	19.67
	70	14.88	5.9	18.65
	80	16.74	5.4	17.55
	90	15.34	5.36	16.31
	100	12.7	5.69	12.25
		-30	0	30
88 days after sowing	10	24.7	13.78	30.5
	20	32.2	7.96	25.6
	30	34.3	17.6	18.9
	40	6.3	10.36	31.6
	50	28.4	6.48	38.8
	60	20.4	5.26	24.6
	70	19.5	6.38	17.65
	80	16.35	4.98	15.98
	90	15.88	3.57	19.31
	100	13.41	6.79	12.17
		-30	0	30
125 days after sowing	10	5.44	6.8	7.84
	20	8.4	3.54	4.86
	30	4.38	2.22	12.56
	40	8.78	7.26	7.9
	50	6.08	3.92	7.88
	60	4.5	1.84	4.72
	70	1.82	1.24	7.36
	80	2.54	1.32	3.22
	90	3.88	1.56	2.57
	100	4.65	0.67	0.69

## Sheet: 2013-MN1
		Horizontal distance (cm)
	Soil depth (cm)	-30	0	30
20 days after sowing	10	114.25	68.35	103.57
	20	58.2609	56.34	55.79
	30	50.24	48.67	50.26
	40	48.1	43.22	47.63
	50	38.54	27.69	40.21
	60	32.47	30.22	31.2319
	70	30.19	26.31	30.942
	80	28.57	22.7	29.2754
	90	33.41	20.98	28.15
	100	25.33	22.47	26.97
		-30	0	30
53 days after sowing	10	53.942	46.85	50.2319
	20	39.0145	37.8	33.8551
	30	43.942	33.6	42.2609
	40	38.8696	35.9	38.5652
	50	27.2754	31.05	23.2029
	60	21.1159	22.25	34.7246
	70	20.029	32.8	20.8841
	80	19.8841	23.95	19.3623
	90	17.8	20.34	14.72
	100	18.5	20.67	15.98
		-30	0	30
88 days after sowing	10	40.35	28.35	53.2
	20	37.52	24.92	46.25
	30	36.2	20.23	44.15
	40	33.74	29.12	31.4
	50	30.57	34.16	34.45
	60	29.31	24.22	21.4
	70	27.8	31.71	23.05
	80	27.41	31.71	30.75
	90	26.31	29.4	26.05
	100	25.78	17.57	27.33
		-30	0	30
125 days after sowing	10	23.54	17.62	28.96
	20	29.65	23.46	30.12
	30	24.68	26.16	28.65
	40	23.65	24.4	27.95
	50	20.65	23.32	31.1
	60	19.58	15.72	22.25
	70	24.51	15.3	21.02
	80	23.55	14.98	19.8
	90	16.98	13.12	14.65
	100	20.89	10.19	18.25

## Sheet: 3013-MN2
		Horizontal distance (cm)
	Soil depth (cm)	-30	0	30
20 days after sowing	10	89.35	76.35	108.45
	20	49.5	65.45	48.1
	30	53.35	57.85	58.35
	40	60.5	56.67	44.4
	50	46.85	44.57	54.65
	60	41.1	40.81	69.9
	70	43.7	40.79	56.32
	80	42.1	31.04	58.67
	90	45.8	26.78	53.25
	100	38.57	27.15	42.15
		-30	0	30
53 days after sowing	10	66.4493	44.6	58.69
	20	46.7	37.15	55.32
	30	49.65	56.4	52.14
	40	46.05	44.75	50.21
	50	42.3	44.7	46.25
	60	45.25	36.8	40.21
	70	33.55	43.4	38.67
	80	44.65	33.05	41.2319
	90	37.7	28.96	38.9
	100	35.21	30.15	37.54
		-30	0	30
88 days after sowing	10	97.7	40.89	104.21
	20	64.65	37.38	53.8
	30	59.35	33.59	53.3
	40	43.6	40.67	60.45
	50	24.7	41.38	53.75
	60	44.8	36.23	94.7
	70	37.55	35.86	88.25
	80	52.4	33.65	63.65
	90	45.68	32.66	55.55
	100	50.24	29.25	37.54
		-30	0	30
125 days after sowing	10	24.725	37.825	44.4203
	20	30.85	23.775	42.6812
	30	22.125	25.925	41.5942
	40	36.825	22.7	41.6667
	50	63.45	25.875	44.7101
	60	63.125	24.7	48.7971
	70	41.35	23.5	46.1159
	80	26.74	24.775	51.24
	90	33.57	26	46.21
	100	25.34	31.34	38.45
